# Supplementary material for: A robust 6-mRNA signature for prognosis prediction of pancreatic ductal adenocarcinoma
Source: Int J Biol Sci. 2019 Aug 22;15(11):2282–95. doi: 10.7150/ijbs.32899 (PMC6775308; doi:10.7150/ijbs.32899)
Supplement: Supplementary file 2 — Supplementary Table S2. [file ijbsv15p2282s2.xlsx]

## Sheet: Sheet1
Table S2. Datasets summary of Pancreatic adenocarcinoma (PDAC)
GEO_ID	Sample Size	Tumor Sample	Platform	Survival Data	Differentially Expressed Genes Analysis
GSE15471	78	36	Affymetrix Human Genome U133 Plus 2.0 Array	No	Yes
GSE62452	130	69	Affymetrix Human Gene 1.0 ST Array	65	Yes
GSE28735	90	45	Affymetrix Human Gene 1.0 ST Array	42	Yes
GSE57495	63	63	Rosetta/Merck Human RSTA Custom Affymetrix 2.0 microarray	63	No
E-MEXP-2780	30	30	Affymetrix GeneChip Human Genome U133 Plus 2.0	30	No
GSE79668	51	51	Illumina HiSeq 2000	51	No
ICGC	96	96	Illumina HiSeq	96	No
TCGA	181	181	Illumina HiSeq V2	181	No
